# Supplementary material for: Facilitators and barriers to implementation of suicide prevention interventions: Scoping review
Source: Glob Ment Health (Camb). 2023 Mar 13;10:e15. doi: 10.1017/gmh.2023.9 (PMC10579684; doi:10.1017/gmh.2023.9)
Supplement: Supplementary file 1 [file S2054425123000092sup.zip]

Archive with 3 entries (3 files):
- S2054425123000092sup001.xlsx
- S2054425123000092sup002.xlsx
- S2054425123000092sup003.pdf
