# Supplementary material for: Facilitators and barriers to implementation of suicide prevention interventions: Scoping review
Source: Glob Ment Health (Camb). 2023 Mar 13;10:e15. doi: 10.1017/gmh.2023.9 (PMC10579684; doi:10.1017/gmh.2023.9)
Supplement: Supplementary file 1 [file S2054425123000092sup.zip › S2054425123000092sup001.xlsx]

## Sheet: Included studies
#	Title	Author(s)	Country	Geographic region	Income region (High-income, Upper-middle-income, Lower-middle-income, Low-income countries) HIC/UMIC/LMIC/LIC	Intervention characteristics	WHO domain typology	Study characteristics (qualitative/quantitative/mix; number of participants; aim)	Quality of evidence	Type of study
1	Can an Infusion of Federal Funds Result in Sustainable Projects? An Evaluation of Suicide Prevention Programs	Aplsler et al	USA	North America	HIC	Garrett Lee Smith (GLS) Memorial Act suicide prevention initiative, a major source of federal funding for youth suicide prevention among states, tribes, and institutions of higher education. GLS guidelines allowed campus grantees to choose activities from a list that included providing educational materials and seminars, administering crisis hotlines, implementing training programs, and enhancing…	Mixed (all except responsible media reporting)	Qualitative (survey and interviews with former GLS grantees; n=36). General aim on factors which helped to sustain suicide prevention activities beyond the GLS funding.	Fair	Action study
2	A qualitative analysis of suicidal psychiatric inpatients views and expectations of psychological therapy to counter suicidal thoughts, acts and deaths	Awenat et al	UK	Europe & Central Asia	HIC	novel suicide-focussed cognitive behavioural psychological therapy	Effective treatment of mental disorders, follow-up of suicide attempters	Qualitative study aimed to understand the patient acceptability issues by investigating suicidal inpatients views and expectations of a novel suicide-focussed cognitive behavioural psychological therapy which was nested alongside a pilot clinical trial of the intervention. Thematic analysis of semi-structured individual qualitative interviews with twenty suicidal psychiatric inpatients to investi…	Fair	Descriptive study
3	Randomised controlled trial of tailored strategies to implement guidelines for the management of patients with depression in general practice	Baker et al	UK	Europe & Central Asia	HIC	guidelines enhanced by tailored implementation	Effective treatment of mental disorders, follow-up of suicide attempters	Mixed methods; 64 randomised participants (3 of the original volunteers did not enrol any patients in the first data collection and were excluded, 1 moved away, 1 withdrew from study)	Good	RCT
4	Preferences for Internet-Based Mental Health Interventions in an Adult Online Sample: Findings From an Online Community Survey	Batterham et al	Australia	East Asia & Pacific	HIC	Internet-Based Mental Health Interventions	Identification / Screening of risk groups, Public Health Surveillance	Online survey on preferences for delivery of Internet interventions (online sample, n 438). The study aimed to assess community preferences for components, duration, frequency, modality, and setting of Internet interventions for mental health problems.	Fair	Descriptive study
5	Stakeholder Perspectives on Implementing a Firearm Safety Intervention in Pediatric Primary Care as a Universal Suicide Prevention Strategy: A Qualitative Study.	Benjamin Wolk et al	USA	North America	HIC	Firearm Safety Check, which includes screening for the presence of firearms in the home, brief motivational interviewing–informed counseling regarding safe firearm storage, and provision of free firearm locks—in pediatric primary care settings.	Means restriction and means safety	Qualitative study: 58stakeholders were interviewed over a 7-month period across 9 stakeholder groups from 2 large and diverse health systems. Participants included parents of youth; physicians; nurses and nurse practitioners; leaders of pediatric primary care practices, behavioral health, and quality improvement; system leaders; third- party payers; and members of national credentialing bodies.	Fair	Descriptive study
6	COUNSELING SUICIDAL PATIENTS ABOUT ACCESS TO LETHAL MEANS: ATTITUDES OF EMERGENCY NURSE LEADERS	Betz et al	USA	North America	HIC	lethal-means counseling for patients at risk of suicide	Means restriction and means safety	Examine the attitudes and beliefs of emergency nurse leaders concerning the acceptability and effectiveness of lethal-means counseling. Invited a nurse leader (ED nurse manager or Chief Nursing Officer [CNO]) at each hospital-based emergency department in the 8-state Mountain West region of the United States to complete a closed-ended telephone survey (current practices and leaders’ views on suic…	Good	Interpretative study
7	Mentalization-based intervention to recurrent acute presentations and self-harm in a community mental health service setting	Bosanac, Peter, et al.	AUS	East Asia & Pacific	HIC	mentalization-based interven- tion (MBI) in a metropolitan community mental health service	Effective treatment of mental disorders, follow-up of suicide attempters	Qualitative analysis: The qualitative evaluation consisted of 3-monthly focus groups, five in all, with the participating case managers (N = 8) over the 18 months of the study, to document their narrative experience of combining an MBI with the ‘Strengths’ model of case management.	Fair	Focus groups
8	Computer Administered Safety Planning for Individuals at Risk for Suicide: Development and Usability Testing.	Boudreaux et al	US	North America	HIC	Web-based, self-administered safety planning application	Effective treatment of mental disorders, follow-up of suicide attempters	mix, designed and built a self-administered safety planning application for use with patients at risk for suicide and assessed its usability in 30 suicidal patients. Detailed observations, structured usability ratings, and Think Aloud procedures were used.	Good	Before and after study
9	Improving Schools' Readiness for Involvement in Suicide Prevention: An Evaluation of the Creating Suicide Safety in Schools (CSSS) Workshop	Patricia Breux, Dana E. Boccio	US	North America	HIC	impact of a one-day training, the Creating Suicide Safety in Schools (CSSS) workshop	Education of Gatekeepers	mix, Participants (N = 562) consisted predominantly of school-based mental health professionals working in communities of low or mixed socioeconomic status . Survey data were collected according to a one-group pre-test—post-test design with a 3-month follow-up questionnaire.	Good	Before and after study
10	Multicomponent Intervention for Patients Admitted to an Emergency Unit for Suicide Attempt: An Exploratory Study	Brovelli et al	CH	Europe & Central Asia	HIC	The intervention consisted of coordination by a case manager of a joint crisis plan (JCP), an early meeting with relatives and the existing care network, as well as phone contacts during 3 months after suicide attempt. It consisted of: coordination by a case manager (CCM); joint crisis plan (JCP); early meeting with relatives and existing care network (EM); and phone contacts during 3 months afte…	Effective treatment of mental disorders, follow-up of suicide attempters	exploratory study evaluated the feasibility and acceptability of a multicomponent intervention for suicide attempters (SA) admitted to emergency units (EU). 19 participants.	Good	Before after study
11	School-Based Suicide Prevention With African American Youth in an Urban Setting	Melanie M. Brown and Julie Goldstein Grumet	US	North America	HIC	Columbia TeenScreen was implemented at 13 middle and high schools in Washington, DC, to 229 Black or African American students. Suicide screening to urban, African American youth.	Identification / Screening of risk groups, Public Health Surveillance	Study reports outcomes from a school-based suicide prevention program in 13 middle and high schools in DC	Good	Observational study/Cohort study
12	Integrating service user and practitioner expertise within a web-based system for collaborative mental-health risk and safety management	Buckingham et al	UK	Europe & Central Asia	HIC	the myGRaCE for self-assessments, decision support system (DSS) that helps people assess and manage their own mental health and well-being. GRiST is the origin for the self-assessment version	Effective treatment of mental disorders, follow-up of suicide attempters	An iterative process involving interviews, focus groups, and agile software development with 115 SUs, to elicit and implement myGRaCE requirements. This paper focuses on the evolving development and evaluation of myGRaCE prior to its general release for use by practitioners and the public.	Fair	Focus groups
13	A Virtual Hope Box smartphone app as an accessory to therapy: proof-of-concept in a clinical sample of veterans.	Bush et al.	US	North America	HIC	test of a “Virtual” Hope Box (VHB)—a smartphone app that delivers patient-tailored coping tools. The prototype VHB smartphone app tested in this study contained six primary sections designed to collectively provide support, comfort, distraction, or relaxation by using audio, video, pictures, games, mindfulness exercises, messages, inspirational quotes, coping statements, and other media content.	Effective treatment of mental disorders, follow-up of suicide attempters	Primarily descriptive analyses at the case level. Present findings from a proof-of-concept evaluation of the prototype VHB in a large regional Veterans Administration (VA) behavioral health clinic. Study comprised two phases: (1) initial VHB design and development and (2) clinical field testing. Study participants were 18 high-risk-of-self- harm veterans enrolled in DBT who had borderline persona…	Fair	Descriptive study
14	Social work with suicidal clients: challenges of implementing practice guidelines and standards of care.	Jay Callahan	US	North America	HIC	an attempt by hospital social work staff to enact social work standards of care for suicidal clients.	Education of Gatekeepers	attempt to establish standards for the treatment of suicidal clients. These standards were to be directed only to the social work staff in the hospital's Department of Psychiatry, a group of about 30 master's-level social workers.	Poor	Case study
15	Suicide risk management: development and analysis of a telephone-based approach to patient safety	Campbell et al.	US	North America	HIC	implementation of a suicide risk management (SRM) protocol employed during telephone-based screening and data collection interviews of depressed primary care patients	Effective treatment of mental disorders, follow-up of suicide attempters	For our first aim, we describe the development and implementation of a comprehensive SRM protocol from a multisite depression study that recruited participants and collected data over the telephone. Our second aim uses directed content qualitative analysis to describe the suicide assessment/prevention activities that occurred during SRM protocol implementation. Data for our second aim were obtain…	Fair	Descriptive study
16	Suicide prevention in Aboriginal communities: application of community gatekeeper training.	Capp et. al.	AUS	East Asia & Pacific	HIC	series of community gatekeeper training workshops, which aimed to increase the potential of members of the Aboriginal community to identify and support people at risk of suicide and to facilitate their access to helping services. Eight free one-day workshops were held in Nowra and the small, isolated Aboriginal communities of Wreck Bay and Jerringa.	Education of Gatekeepers	This paper describes the development, implementation and evaluation of the project. The first stage of the project involved extensive consultation with young Aboriginal people and local community groups to obtain advice and information on appropriate suicide prevention strategies for their community. Eleven discussion groups were attended by 110 participants, of which 97 were from the local Abori…	Good	Observational study/Cohort study
17	Death knocks, professional practice, and the public good: the media experience of suicide reporting in New Zealand.	Collings et al.	New Zealand	East Asia & Pacific	HIC	Responsible media practice	Responsible media reporting	x	Good	Interpretative study
18	A computer decision aid for medical prevention: a pilot qualitative study of the Personalized Estimate of Risks (EsPeR) system.	Colombet et al.	FRA	Europe & Central Asia	HIC	The system called EsPeR (Personalised Estimate of Risks) combines calculation of several risks with computerisation of guidelines (cardiovascular prevention, screening for breast cancer, colorectal cancer, uterine cervix cancer, and prostate cancer, diagnosis of depression and suicide risk).	Education of Gatekeepers	A pilot qualitative study to evaluate the ergonomics, understanding and acceptance of the interactive decision support system of EsPeR by general practitioners. We organised four focus groups each including 6–11 general practitioners. Physicians worked on several structured clinical scenari os with the help of EsPeR, and three senior investigators leaded structured discussion sessions. The first …	Fair	Focus groups
19	"Let our Apache Heritage and Culture Live on Forever and Teach the Young Ones": Development of The Elders' Resilience Curriculum, an Upstream Suicide Prevention Approach for American Indian Youth	Cwik et al.	US	North America	HIC	Elders’ Curriculum. The White Mountain Apache Tribe have developed an innovative curriculum that connects youth through Elders to their heritage, traditions, and culture, which has been proven to be a protective factor for native Americans.	Education of Gatekeepers	We discuss the process of development, implementation, and lessons learned, as this curriculum has potential for adaptation by other Indigenous communities.	Poor	Case study
20	The Grady Nia Project: A Culturally Competent Intervention for Low-Income, Abused, and Suicidal African American Women	Davis et al.	US	North America	HIC	The Grady Nia Project is a 10-session, group-format intervenion delivered by one African American and one non-African. The intervention is guided by the theory of triadic influence.	Effective treatment of mental disorders, follow-up of suicide attempters	The Grady Nia Project is then described in detail, focusing on the context in which the intervention is conducted, the content of the 10 sessions, and treatment satisfaction and outcome data.	Fair	Descriptive study
21	Pilot Implementation and Preliminary Evaluation of START:AV Assessments in Secure Juvenile Correctional Facilities	Desmarais et al.	US	North America	HIC	The Short-Term Assessment of Risk and Treatability: Adolescent Version (START:AV) is a new structured professional judgment guide for assessing short-term risks in adolescents. START:AV is a one-page assess- ment tool comprised of 23 dynamic items.	Identification / Screening of risk groups, Public Health Surveillance	describes a pilot implementation and preliminary evaluation of START:AV in three secure juvenile correctional facilities in the southern United States. Examined the descriptive characteristics and psychometric properties of START:AV assessments completed by 21 case managers on 291 adolescent offenders	Fair	Descriptive study
22	Using football cultures as a vehicle to improve mental health in men: the case of the Redcar and cleveland boot room	Dixon et al.	UK	Europe & Central Asia	HIC	The BR community health champion facilitated group requests where possible, but would not prescribe activities for the members to follow. Whilst in essence there would be no explicit structured intervention per se underpinning the BR (purely a space to meet under the guise of football) the objectives of the project were:  To engage middle-aged men in a community-based football themed interventio…	Public Health Awareness	appraise The Redcar and Cleveland Boot Room project from the perspective of members. Qualitative methods were used to investigate the lived experience of Redcar and Cleveland BR members. Two researchers (DF and KD) facilitated a group discussion with 12 members of the Redcar/ Cleveland BR.	Fair	Focus groups
23	Helping callers to the National Suicide Prevention Lifeline who are at imminent risk of suicide: the importance of active engagement, active rescue, and collaboration between crisis and emergency services.	Draper et al.	US	North America	HIC	interventions to help Lifeline callers at imminent risk of suicide are detailed	Effective treatment of mental disorders, follow-up of suicide attempters	The resulting policy established three essential principles: active engagement, active rescue, and collaboration between crisis and emergency services. A sample of the research and rationale that underpinned the development of this policy is provided here.	Good	Interpretative study
24	Facilitating Empowerment and Self-Determination Through Participatory Action Research: Findings From the National Empowerment Project	Dudgeon et al.	AUS	East Asia & Pacific	HIC	The National Empowerment Project (NEP): an innovative Aboriginaled community-based project.	Education of Gatekeepers	This article explores how an Aboriginalled national project implemented participatory action research (PAR) processes together with Indigenous research methods and principles to respond to high levels of dysfunction and disengagement in participating communities. Based on the authors’ observations, communications with project staff (including formal group discussions and informal individual conve…	Good	Observational study/Cohort study
25	Systematic use of patient-rated depression severity monitoring: Is it helpful and feasible in clinical psychiatry?	Duffy et al.	US	North America	HIC	use of PHQ-9 for monitoring depression severity, systematic tracking and population-based approaches for provision of high-quality patient care for depression, and systematic planning and documentation for self-management.	Identification / Screening of risk groups, Public Health Surveillance	The Nine-Item Patient Health Questionnaire (PHQ-9) for monitoring depression severity was introduced in 19 psychiatric practices. During the one-year course of the project the helpfulness and feasibility of implementation of PHQ-9 in these psychiatric practices were studied. Monthly reports provided qualitative data on the process of implementing change and successes or barriers encountered by th…	Fair	Action study
26	The RUSH program - Real understanding of self-help: A suicide and self-harm prevention initiative within a prison setting	Eccleston et al.	AUS	East Asia & Pacific	HIC	The RUSH (Real Understanding of Self-Help) Program - an Australian DBT adaptation specifically designed to target vulnerable offenders within forensic environments.	Effective treatment of mental disorders, follow-up of suicide attempters	provides an in-depth exploration of RUSH, highlighting the modifications made to the original DBT framework. Therapeutic obstacles associated with implementing RUSH in a correctional environment are discussed, together with successful strategies to overcome these difficulties.	Fair	before and after studies
27	Collaborative assessment and management of suicidality at Menninger (CAMS-M): an inpatient adaptation and implementation.	Ellis et al.	US	North America	HIC	CAMS-M, developed at The Menninger Clinic, is an adaptation of the Collabo- rative Assessment and Management of Suicidality (CAMS), a novel framework with promising early research findings in outpatient settings	Effective treatment of mental disorders, follow-up of suicide attempters	In this article, the authors describe CAMS-M, a novel approach to working therapeutically with suicidal psychiatric inpatients, with the goal of reducing the likelihood of future suicidal crises.	Poor	Case study
28	Collaborative Assessment and Management of Suicidality in an Inpatient Setting: Results of a Pilot Study	Ellis et al.	US	North America	HIC	The Collaborative Assessment and Management of Suicidality (CAMS). CAMS is a therapeutic framework that modifies how clinicians engage, assess, and treat suicidality	Effective treatment of mental disorders, follow-up of suicide attempters	This pilot study examined the inpatient feasibility and effectiveness of The Collaborative Assessment and Management of Suicidality (CAMS). The intervention was provided via individual therapy to a convenience sample of 20 patients (16 females and four males, average age 36.9) who were hospitalized with recent histories of suicidal ideation and behavior. The CAMS-M intervention was provided via t…	Good	Observational study/Cohort study
29	Exploring organisational influences on the implementation of gatekeeper training: a qualitative study of the Applied Suicide Intervention Skills Training (ASIST) programme in Wales	Evans et al.	UK	Europe & Central Asia	HIC	The ASIST intervention: The programme is a two-day workshop aiming to help ‘caregivers [gatekeepers] feel more comfortable, confident and competent in helping to prevent the immediate risk of suicide’	Education of Gatekeepers	This study is a qualitative examination of gatekeepers’ experiences and utilisation of the ASIST model in Wales. Specifically, it aims to explore contextual influences that mediate gatekeepers’ propensity to intervene with at risk individuals. The national evaluation comprised two phases of data collection. Firstly, all ASIST trainees in Wales between April 2009 and January 2011 were asked to com…	Good	Interpretative study
30	Adolescent self-harm prevention and intervention in secondary schools: a survey of staff in England and Wales	Evans et al.	UK	Europe & Central Asia	HIC	Existing adolescent self-harm prevention and intervention provision: Health services (e.g. CAMHS) (n = 153) On-site counselling (n = 151) Drop-in health services (n = 151) School policies and procedures (n = 153) PSHE (n = 145) Training for staff (n = 152) Posters (n = 150) Assemblies (n = 150) Outside speakers or organisations (n = 150) Specialist training to students (n = 148)	Identification / Screening of risk groups, Public Health Surveillance	Survey questions and items were chosen through consideration of the extant research literature on evaluated interventions and approaches schools currently use	Fair	Action study
31	An evaluation of the implementation of cascade training for suicide prevention during the `Choose Life' initiative in Scotland - utilizing Normalization Process Theory	Gask et al.	UK	Europe & Central Asia	HIC	This utilised a cascade style ‘train-the trainers’ intervention delivered as part of the Choose Life suicide prevention strategy in Scotland during 2008–11. implementing STORM	Education of Gatekeepers	A qualitative study to characterise the work, according to the concepts of Normalization Process Theory, required to disseminate STORM, a model of suicide prevention training across Scotland, and then implement it within organisations. Semi-structured interviews were carried out with 19 training facilitators, 30 of their group participants within organisations and 11 local managers within health …	Fair	Descriptive study
32	Involving patients who attempt suicide in suicide prevention: a focus groups study.	Ghio et al.	ITA	Europe & Central Asia	HIC	x	Effective treatment of mental disorders, follow-up of suicide attempters	Two focus groups were conducted involving 17 participants, all hospitalized at the time of research for attempting suicide. All the patients were in hospital, following a suicide attempt, for a minimum of 3 weeks prior to the focus group meetings.	Fair	focus groups
33	Exploring synergistic interactions and catalysts in complex interventions: longitudinal, mixed methods case studies of an optimised multi-level suicide prevention intervention in four european countries (Ospi-Europe).	Harris et al.	UK	Europe & Central Asia	HIC	Intervention: Germany, Hungary, Ireland, Portugal Media coverage of OSPI activity (reports in newspapers, tv, online, radio) and Public information events (including public launch ceremony)	Mixed (all)	exploring synergistic interactions between intervention levels. A realist evaluation approach informed the process evaluation, which drew on mixed methods, longitudinal case studies. Data collection consisted of 47 semi-structured interviews, 12 focus groups, one workshop, fieldnoted observations of six programme meetings and 20 questionnaires	Poor	case study
34	Developing social capital in implementing a complex intervention: a process evaluation of the early implementation of a suicide prevention intervention in four European countries.	Harris et al.	UK	Europe & Central Asia	HIC	Intervention: Germany, Hungary, Ireland, Portugal. Media coverage of OSPI activity (reports in newspapers, tv, online, radio) and Public information events (including public launch ceremony)	Mixed (all)	The process analysis was conducted within the framework of a realist evaluation methodology, and involved case studies of the process of implementation in four European countries. Datasets include: repeated questionnaires to track progress of implementation including delivery of individual activities and their intensity; serial interviews and focus groups with stakeholder groups; and detailed obs…	Poor	case study analysis
35	Comparing Different Suicide Prevention Measures at Bridges and Buildings: Lessons We Have Learned from a National Survey in Switzerland.	Hemmer et al.	Switzerland	Europe & Central Asia	HIC	A national survey identified all jumping hotspots that have been secured in Switzerland; of the 15 that could be included in this study, 11 were secured by vertical barriers and 4 were secured by low-hanging horizontal safety nets	Means restriction and means safety	we examined all available data of suicides throughout Switzerland at jumping sites that have been secured by structural interventions. We used a pre-post analysis comparing data before and after the installation of the measure for all structures and each individual structure.	Fair	before and after studies
36	Comprehensive Online Self-Monitoring to Support Clinicians Manage Risk of Suicide in Youth Depression.	Hetrick et al.	Australia	East Asia & Pacific	HIC	a brief online monitoring tool: developed a brief (3-item) suicidal ideation screen	Effective treatment of mental disorders, follow-up of suicide attempters	In a naturalistic longitudinal cohort study, 101 young people with depression completed the online tool on a tablet, prior to their consultation. Their results were immediately available to their clinician. Clients and clinicians answered questionnaires about acceptability and usefulness.	Good	longitudinal cohort study
37	Evaluation of the suicide prevention program in Kaohsiung City, Taiwan, using the CIPP evaluation model.	Wen - Wei Ho et al.	Taiwan	East Asia & Pacific	HIC	KSPC applied the Australian Suicide Prevention Model, which consists of improving universal, selective, and indicated strategies for suicide prevention programs through process evaluations. Universal strategies included (1) Psychoeducation leaflets: in total, 10,710 leaflets have been distributed; (2) the KSPC website: the KSPC website is composed of (a) breaking news, (b) gatekeeper informa- tio…	MIX (Education of Gatekeepers, screening, follow-up)	this study is to evaluate the effectiveness of the Kaohsiung Suicide Prevention Center (KSPC) of Kaohsiung City, Taiwan, during the period from June 2005 to June 2008. We used a modified CIPP evaluation model to evaluate the suicide prevention program in Kaohsiung. In the product evaluation, four major objectives were evaluated: (1) the suicide rate in Kaohsiung, (2) the reported suicidal cases, …	Poor	case study
38	Development and Evaluation of a Suicide Prevention Program for Secondary School Students	Chaniang et al.	Thailand	East Asia & Pacific	UMIC	the development, implementation and evaluation of the Thai Suicide Prevention Program for Secondary School Students, undertaken in collaboration with stakeholders of adolescent peer leaders, students, parents, school teachers and administrators	Education of Gatekeepers	Qualitative data were collected from focus group discussions and in-depth interviews and analyzed using content analysis. Quantitative data was collected using suicide knowledge and attitude questionnaires and analyzed using descriptive statistics, and a t-test was used to compare scores pre- and post-training.	Fair	focus groups
39	The use of puppetry for health promotion and suicide prevention among Mi'Kmaq youth.	Jacono et al.	US	North America	HIC	using puppets made from natural forest materials to promote culture, language, and history.	Identification / Screening of risk groups, Public Health Surveillance	This article describes the strategy, its rationale, as well as its relevance for, and application to, holistic nursing.	Poor	case study
40	Adolescent suicide prevention in a school setting: use of a gatekeeper program.	Johnson et al.	US	North America	HIC	gatekeeper suicide prevention program: QPR Suicide Prevention Program	Education of Gatekeepers	The goal of this quality improvement project was to implement and evaluate the QPR Suicide Prevention Program (Quinnett, 2007) in a suburban school district in the Midwest with approximately 3,000 students and 400 staff members. The purpose of this quality improvement project was to initiate and evaluate a gatekeeper suicide prevention program within a local school system targeting faculty and st…	Fair	before and after studies
41	Discussion of Late-Life Suicide: How Social Workers Perceive and Intervene in Elderly Suicide	Yujin Kim	South Korea	East Asia & Pacific	HIC	x	mix (Effective treatment of mental disorders, follow-up of suicide attempters, Education of Gatekeepers)	The purpose of this qualitative study is to investigate the ways in which social work practitioners perceive, assess, and intervene in suicidal behavior by their elderly clients. Semistructured interviews were conducted with 14 social workers involved with elderly suicide prevention. Both in-depth interviews and field notes were analyzed through qualitative content analysis.	Good	interpretive study
42	Services for depression and suicide in Thailand.	Kongsuk et al.	Thailand	East Asia & Pacific	UMIC	it was implemented nationally in 2010 as the “Surveillance and care system for depressive disorders”	mix (Effective treatment of mental disorders, follow-up of suicide attempters, Education of Gatekeepers)	evidence-based surveillance and care system for depression and suicide in Thailand that operates at all levels of health-care provision nationwide	Fair	descriptive study
43	Implementing Routine Suicide Risk Screening for Psychiatric Outpatients With Serious Mental Disorders: I. Qualitative Results	Lang et al.	US	North America	HIC	Routine Suicide Risk Screening	Identification / Screening of risk groups, Public Health Surveillance	To test feasibility of a routine screening tool and to examine factors associated with suicide and suicidal behaviors. One hundred and sixteen clinicians routinely screened randomly selected adult clients for suicide risk during a 6-month period. This project involved 10 outpatient clinics that are part of the South Beach Psychiatric Center. Forty-three (9%) clients reported thoughts to hurt=kill…	Fair	descriptive study
44	THE ZUNI LIFE SKILLS DEVELOPMENT CURRICULUM - A COLLABORATIVE APPROACH	La Fromboise et. al.	US	North America	HIC	The Zuni Life Skills Development curriculum	MIXED Education of Gatekeepers Identification / Screening of risk groups, Public Health Surveillance ?	This study evaluated the effectiveness of a culturally compatible, school-based life skills curriculum for the pre- vention of American Indian adolescent suicide.The Zuni Life Skills Development curriculum was introduced in the tribal high school and evaluated using a multimethod approach including self-report, behavioral observation, and peer rating. Students exposed to the curriculum scored bet…	Fair	before and after study
45	Caring letters for suicide prevention: implementation of a multi-site randomized clinical trial in the U.S. military and Veteran Affairs healthcare systems.	David D. Luxton	US	North America	HIC	Caring letters is a suicide prevention intervention that entails the sending of brief messages that espouse caring concern to patients following discharge from treatment.	Effective treatment of mental disorders, follow-up of suicide attempters	This paper describes the design, methods, study protocol, and regulatory implementation processes for a multi-site randomized controlled trial that aims to evaluate the effectiveness of a caring emails intervention for suicide prevention in the military and VA healthcare systems. The primary outcome is suicide mortality rates to be determined 24 months post-discharge from index hospital stay. Hea…	Good	RCT
46	Increasing Adherence to Media Guidelines on Responsible Reporting on Suicide: Suggestions from Qualitative Interviews with German Journalists	Antonia Markiewitz et al.	Germany	Europe & Central Asia	HIC	Responsible reporting on suicide (RRS)	Responsible media reporting	The present study addresses this research gap and explores potential barriers to guideline adherence using 30 qualitative, semi-structured interviews with journalists in Germany. We investigated barriers to RRS guideline adherence by conducting qualitative, semi-structured interviews in Germany.	Good	interpretive studies
47	Inpatient Trauma-Focused Treatment for Veterans: Implementation and Evaluation of Patient Perceptions and Outcomes of an Integrated Evidence-Based Treatment Approach	Deleene S. Menefee et al.	US	North America	HIC	evidence-based treatments (EBTs) for PTSD	Effective treatment of mental disorders, follow-up of suicide attempters	The purpose of this current article is to describe and evaluate the integration of evidence-based treatments (EBTs) for PTSD implemented in two gender specific, Veterans Affairs inpatient programs. Outcome research was conducted to examine the effec- tiveness of the programs in symptom reduction and improvement in attitudes and behaviors believed to interfere with Veterans’ recovery attempts.	Fair	before and after study
48	Actions and implementation strategies to reduce suicidal events in the Veterans Health Administration.	Peter D. Mills et al.	US	North America	HIC	Various interventions based on specific needs of facilities	mix (Identification / Screening of risk groups, Public Health Surveillance, Effective treatment of mental disorders, follow-up of suicide attempters, Education of Gatekeepers)	An analysis was conducted of 94 aggregated root cause analyses (RCAs) for parasuicidal behavior and 43 single-case suicide RCAs submitted from 75 VHA facilities to determine primary root causes for suicide and parasuicidal behaviors and to gain information about action plans, success factors and obstacles to improvement. Telephone follow-up interviews were conducted with each facility. In all, we…	Fair	descriptive study
49	Together With Veterans: VA National Strategy Alignment and Lessons Learned from Community-Based Suicide Prevention for Rural Veterans	LINDSEY L. MONTEITH et al.	US	North America	HIC	Together With Veterans is being implemented in four rural communities	MIX	Together With Veterans is beingimplemented in four rural communities and comprises six suicide prevention best practices: (1) reducing stigma and promoting help-seeking; (2) lethal means safety, with an emphasis on firearms; (3) gatekeeper training; (4) training primary care providers; (5) improving access to crisis services; and (6) enhancing support for high-risk veterans.	Poor	study of poor methodological quality
50	The suicide prevention and depression awareness program at the University of California, San Diego School of Medicine.	Christine Moutier et al.	US	North America	HIC	Suicide Prevention and Depression Awareness Program	mix (Identification / Screening of risk groups, Public Health Surveillance and Public Health Awareness)	The program consists of a two-pronged approach: (1) screening, assessment, and referral and (2) education. Of the 2,860 medical students, housestaff, and faculty who received the e-mail invitation in the first year, 374 individuals (13%) completed screens, 101/374 (27%) met criteria for significant risk for depression or suicide, and 48 /374 (13%) received referrals for mental health evaluation a…	Good	observational study
51	An Evaluation of the Implementation of the Australian ATAPS Suicide Prevention Services Initiative.	Angela Nicholas et al.	Australia	East Asia & Pacific	HIC	The Australian Access to Allied Psychological Services (ATAPS) program: Permissible interventions for ATAPS are largely cognitive-behavioral interventions and narrative therapeutic strategies for Aboriginal and Torres Strait Islander people	Effective treatment of mental disorders, follow-up of suicide attempters	The Access to Allied Psychological Services (ATAPS) Suicide Prevention Services initiative is an Australian Government-funded primary mental healthcare initiative providing free intensive psychological intervention for consumers at moderate risk of self-harm or suicide. To support general practitioners (GPs) and mental health professionals to collaborate to provide optimal primary mental healthca…	Poor	case study
52	How to stay in touch with adolescents and young adults after a suicide attempt? Implementation of a 4-phones-calls procedure over 1 year after discharge from hospital, in a Parisian suburb	D. Normand et al.	France	Europe & Central Asia	HIC	implement a one- year follow-up phone-call program for adolescent and young adults suicide attempters admitted at the ED	Effective treatment of mental disorders, follow-up of suicide attempters	The aims were to (1) implement a one- year follow-up phone-call program for adolescent and young adults suicide attempters admitted at the ED (2) assess its feasibility (3) describe outcomes measures (repeated suicide attempt and observance of outpatient care) and (4) access risk factors to be out of sight at one year follow up and (5) elicit subjective feedback after one year, using narrative da…	Good	observational study
53	Development and evaluation of a leaflet for concerned family members and friends: 'It's safe to talk about suicide'	Christabel Owens and Nigel Charles	UK	Europe & Central Asia	HIC	a simple educational leaflet to help family members and friends recognise and respond to a possible suicidal crisis.	MIX (Education of Gatekeepers and Public Health Awareness)	This paper describes the development, distribution and evaluation of the leaflet. The aim of the evaluation was to assess how the distribution strategy was working, whether the leaflet was regarded as useful and acceptable, how it was being used and whether there were any concerns about its content.We distributed 15,000 copies via a wide range of frontline agencies and community groups within one…	Poor	case study
54	Suicide-preventive activities in psychiatric care: evaluation of an educational programme in suicide prevention.	INGA-LILL RAMBERG, DANUTA WASSERMAN	Sweden	Europe & Central Asia	HIC	the NASP course: 200-h academic, postgraduate educational programme (based on the training-of-trainers model) in suicide prevention. Suicide-preventive activities had been implemented in all but one of the 10 intervention clinics as a result of the staff’s attendance at the NASP course. These activities comprised training and implementation of routines, such as the use of guidelines, retrospectiv…	Education of Gatekeepers	Twenty-nine key persons from 11 psychiatric intervention clinics in Stockholm County attended the first course. Under a written agreement with the chief psychiatrists concerned, the participating key persons were to be given the opportunity to organize specific suicide-preventive activities at the workplace on aregularbasis􏰀/ preferablyfor5hweekly.Thesesuicide- preventive activities were to be do…	Fair	action research
55	A Pilot Study of an Intervention to Prevent Suicide After Psychiatric Hospitalization	Natalie B. Riblet et al.	US	North America	HIC	WHO BIC on an inpatient mental health unit in the United States. The VA BIC includes 1) a brief (1 hour) educational intervention on suicide preven- tion that is personalized to each patient and delivered around the time of discharge, and 2) contact visits after discharge to provide support, monitor symptoms, assess treatment adherence, review the safety plan, and assist with engaging in care	Effective treatment of mental disorders, follow-up of suicide attempters	We assessed the feasibility and acceptability. We also evaluated changes in suicidal ideation, hopelessness, and connectedness using a repeated measures analysis of variance. Of 13 eligible patients, 9 patients enrolled. Patients experienced sig- nificant improvements in suicidal ideation, hopelessness, and connectedness at 1 and 3 months. Our primary aim was to assess feasibility and acceptabili…	Fair	before and after study
56	Developing Social Media-Based Suicide Prevention Messages in Partnership With Young People: Exploratory Study	Robinson et al	Australia	East Asia & Pacific	HIC	The Safe Conversations	Responsible media reporting	psychoeducation about mental health and suicide, including how to talk safely about suicide online, and they were then supported to design and develop their own media messages. Aims: To engage small groups of young people (up to 10 per group) in the development of a suite of suicide prevention media messages that can be delivered to other young people via social media platforms; To assess the imp…	Fair	descriptive study
57	THE ADAPTATION AND IMPLEMENTATION OF GUIDELINES FOR RESPONSIBLE MEDIA REPORTING ON SUICIDE IN SLOVENIA	Roškar et al	Slovenia	Europe & Central Asia	HIC	translation and dissemination of WHO/IASP media guidelines on suicide reporting	responsible media reporting	quantitative	Fair	before and after studies
58	WARRN - a formulation-based risk assessment process: its implementation and impact across a whole country	Snowden et al	Wales	Europe & Central Asia	HIC	Wales Applied Risk Research Network (WARRN) is a formulation-based technique for the assessment and management of serious risk (e.g. violence to others, suicide, etc.) for users of mental health services.	Identification / Screening of risk groups, Public Health Surveillance	An online survey was disseminated to NHS clinicians in secondary mental health services to evaluate their perceptions of the use and effectiveness of WARRN. Data from 486 clinicians were analysed with both quantitative and qualitative methods.	Fair	descriptive study
59	Promoting mental health and well-being in Aboriginal contexts: successful elements of suicide prevention work.	Stacey et al	Australia	East Asia & Pacific	HIC	The Suicide Prevention in Country SA initiative (SPICSA) - Different mental health and well-being promotion interventions for Aboriginal people	Mixed	qualitative - mapping examples of a good practice	Poor	case study
60	School personnel perspectives on their school's implementation of a school-based suicide prevention program.	Stein et al	US	North America	HIC	The LAUSD Youth Suicide Prevention Program (YSPP) was first implemented in 1986 and is consistent with the School Gatekeeper Training Model.25 The YSPP, which is coordinated by the LAUSD’s YSPP psychologist, has two primary components: (1) annual trainings of school personnel (e.g., gatekeepers) by the LAUSD YSPP psychologist to increase knowledge, change attitudes, and develop skills in detectin…	Education of Gatekeepers	qualitative; the research team interviewed 42 school personnel from 11 high schools about their school’s suicide prevention activities (semi-structured interviews).	Fair	descriptive study
61	Suicide prevention for youth - a mental health awareness program: lessons learned from the Saving and Empowering Young Lives in Europe (SEYLE) intervention study	Wasserman et al	11 European countries (Austria, Estonia, Germany, Hungary, Italy, Slovenia, Israel, Romania, France, Ireland, Spain)	Europe & Central Asia	HIC	Awareness Program – a health promotion program, designed to empower pupils 14-16 by increasing their awareness of mental health, as well as healthy/ unhealthy behavior and teaching them skills to diminish unhealthy behaviors	Public Health Awareness	Qualitative study. For this descriptive study all coordinators of the SEYLE Awareness program answered an open-ended evaluation questionnaire at the end of the project implementation. In this paper, we examine the experiences and opinions about the Awareness program of the 11 SEYLE Awareness coordinators. 10 open-ended questions	Fair	descriptive study
62	Principals' perceptions of benefits and barriers to school-based suicide prevention programs	Whitney et al	US	North America	HIC	three school-based suicide prevention models (Curriculum-based programs, Staff in-service training, School-wide screening)	Mixed (Screening, Education of gatekeepers, PUblic health awareness)	Qualitative; Data were gathered through interviews with seven principals from one Midwestern state. Brief semi-structured interviews	Poor	studies of poor methodological quality
63	Mental Health Facilitator (MHF) Implementation in Mexico: Perceptions of Facilitators and Beneficiaries	Zeligman et al	Mexico (Mexico city	Latin America & Caribbean	UMIC	Mental Health Facilitator (MHF) program, a population-based curriculum created to respond to global mental health needs, and address mental health care disparities and the resulting burden in international communities. Training includes lessons in providing primary helping responses, recognizing signs of stress and distress, making appropriate referrals, drawing on community services, and acquiri…	Education of Gatekeepers	Qualitative study. More specifically, the authors used consensual qualitative research (CQR) in analyzing the data collected in the study. Of the overall participants, 21 fitted the inclusion criteria here of being mental health facilitators (MHFs) (n = 12) and beneficiaries (n = 9). Participants were working and living in Mexico City, Mexico, where the trainings were provided.	Good	interpretive study
64	Patient perspectives on an intervention after suicide attempt: The need for patient centred and individualized care	Michaud et al	Switzerland	Europe & Central Asia	HIC	The intervention specifically addressed SA in the EU and was coordinated by a case manager specialized in mental health care and working in our Emergency Psychiatric Unit. It consisted of several components issued from a literature review of best practices: coordination by a case manager (CCM); joint crisis plan (JCP); early meeting with relatives and existing care network (EM); and phone contact…	Effective treatment of mental disorders, follow-up of suicide attempters	Exploratory study of the feasibility, acceptability, and effects of a multicomponent intervention for SA. Piloted with 19 suicide attemters. Feasibility was assessed by means of regular meetings with the project team during which difficulties of the intervention were discussed. Acceptability was measured by means of satisfaction rated at baseline and at the end of the intervention. We used the Cl…	Poor	case study
